# Supplementary material for: Disruption of histamine/H1R signaling pathway represses cardiac differentiation and maturation of human induced pluripotent stem cells
Source: Stem Cell Res Ther. 2020 Mar 4;11:27. doi: 10.1186/s13287-020-1551-z (PMC7055148; doi:10.1186/s13287-020-1551-z)
Supplement: Supplementary file 3 — Additional file 3: : Video 1 The morphology and beating behavior of zebrafish after pyrilamine treatment at 96 hours post fertilization. [file 13287_2020_1551_MOESM3_ESM.zip]

Archive with 2 entries (2 files):
- control.avi
- H1R antag.avi
